# Supplementary material for: Vitamin B1, B2, and B6 Intakes and Risk of Gastric Cancer: Findings from a Case-Control Study
Source: Nutrients. 2024 Dec 18;16(24):4370. doi: 10.3390/nu16244370 (PMC11676271; doi:10.3390/nu16244370)
Supplement: Supplementary file 1 [file nutrients-16-04370-s001.zip]

Archive with 1 entries (1 files):
- nutrients-3357336-supplementary.pdf
